# Supplementary material for: Serial inflammation imaging with pericoronary adipose tissue in patients with immunoglobulin G4-related coronary periarteritis: a case report
Source: Eur Heart J Case Rep. 2025 May 28;9(6):ytaf271. doi: 10.1093/ehjcr/ytaf271 (PMC12142458; doi:10.1093/ehjcr/ytaf271)
Supplement: ytaf271_Supplementary_Data [file ytaf271_supplementary_data.zip]

Archive with 10 entries (10 files):
- LAD IVUS 2023.avi
- LCX IVUS follow.mp4
- LCX OCT post PCI.avi
- LCX-LMT Follow-up.avi
- RCA IVUS 2023.avi
- supplementary movie 8.mp4
- Supplementary movie 9.mp4
- supplementary movie1.avi
- supplementary movie6.avi
- Supplementery movie2.avi
